# Supplementary material for: Delivery of oncolytic vaccinia virus by matched allogeneic stem cells overcomes critical innate and adaptive immune barriers
Source: J Transl Med. 2019 Mar 27;17:100. doi: 10.1186/s12967-019-1829-z (PMC6437877; doi:10.1186/s12967-019-1829-z)
Supplement: Supplementary file 2 — Additional file 2: Figure S2. ADSCs promote the oncolysis of resistant tumor cell lines through a combination of virus amplification, tumor cell recruitment and secretion of factors sensitizing the resistant tumor cells to virus infection. (A) Human ADSC promote the oncolysis of resistant B16 melanoma cells through augmented amplification of the TurboFP635-engineered L14 vaccinia virus. The figure shows fluorescence image analysis of 1 × 106 B16 cells cocultured with 2 × 105 eGFP-labelled RM20 adipose-derived stem cells (4× magnification) in a 12-well plate. B16 and stem cells were infected together with 1 × 105 pfu virus (MOI = 0.1 to B16) and incubated for up to 72 h (data party shown in Fig. 2a). (B) Human RM35 ADSC can also promote the oncolysis of the resistant murine B16 melanoma cells in vitro. Fluorescence imaging analysis of 1 × 106 B16 cells cocultured with 200,000 ADSC and infected with 100,000 pfu L14 VV for up to 4 days. (C) IFNγ pretreatment protects stem cells only in the presence of relatively resistant B16 but not the highly permissive ADSC and A549 cells. 200,000 RM20-eGFP cells (0.2 M) were pretreated with 20 ng/ml IFNγ for 24 h, cocultured with 200,000 (0.2 M) RM20 ADSC, A549 or B16 cells, and infected with the L14 virus as described in (Fig. 2a). Note that IFNγ pretreatment of the stem cells compromised the oncolysis of the B16 monolayer. (D) Insufficient number of stem cells (2% or lower) results in incomplete oncolysis of the B16 monolayer. B16 cells and RM20-eGFP cells were cocultured and infected with L14 as described in (Fig. 2A). To evaluate the role of stem cell number/dose, we compared the oncolysis of the B16 monolayer in the presence of 200,000 (0.2 M) and 20,000 (0.02 M) stem cells. (E) Fluorescence imaging analysis of B16 (10,000) and K562 (100,000) cells infected with L14 virus at MOI of 0.1 for 96 h in 96-well flat-bottom plates in the presence of ADSC supernatants from different stem cell donors as indicated. (F) Plaque assay anal [file 12967_2019_1829_MOESM2_ESM.zip]

Archive with 4 entries (4 files):
- SF2AB.TIF
- SF2CD.TIF
- SF2EF.TIF
- SF2GH.TIF
