# Supplementary material for: Delivery of oncolytic vaccinia virus by matched allogeneic stem cells overcomes critical innate and adaptive immune barriers
Source: J Transl Med. 2019 Mar 27;17:100. doi: 10.1186/s12967-019-1829-z (PMC6437877; doi:10.1186/s12967-019-1829-z)
Supplement: Supplementary file 7 — Additional file 7: Figure S7. Patients’ resistance to the Trojan horse is associated with critical HLA mismatches and the rapid induction of anti-stem cell cytotoxic and interferon responses. (A) The top table shows analysis of KIR Haplotypes as well as the presence of known KIR ligands including the Bw4 epitope (HLA-B) and the weak/strong C1/C2 epitopes (HLA-C). This table also includes analysis of the oligomorphic MICA/B molecules that serve as ligands for NKG2D activating receptors on NK cells. The bottom table shows the distribution and copy number of long(L)-inhibitory and short(S)-activating KIR receptors, with the total number of inhibitory and activating receptors present also summarized in the top table. Note the absence of clear correlation between permissiveness/resistance and KIR haplotype/KIR ligands, − 21 M/T dimorphism, and MICA/B oligomorphism. The RM58 stem cells manifest a potentially important KIR ligand C1/C2 mismatch with both the resistant SIBD01 and permissive SIBD02 blood donors, suggesting that such a mismatch alone is insufficient to confer resistance, which might also require additional and stronger HLA mismatching. (B–F) Flow cytometry analysis of gated live NK, NKT and T cells from the PBMC/ADSC/WT1 co-cultures, as in main Fig. 7, showing that all the 4 allogeneic stem cell lines tested induce much stronger CD107α and IFNγ responses in the NK and T cells from the resistant but not permissive blood donor even in the absence of the virus. The figure shows the average frequency and total numbers of IFNγ (B) or CD107α (C) single positive as well as the much lower-frequency IFNγ plus CD107α-double positive lymphocytes of each cell type. (E) Complete correlative analysis of gated live NK, NKT and T cells from the PBMC/ADSC/WT1 co-cultures as above (partly included in main Fig. 7c) showing the average percentages of CD107α or IFNγ single positive lymphocytes of each cell type based on triplicate wells and normalized to respective background (un [file 12967_2019_1829_MOESM7_ESM.zip]

Archive with 6 entries (6 files):
- SF7AB.TIF
- SF7CD.TIF
- SF7E.TIF
- SF7FG.TIF
- SF7H.TIF
- SF7IJ.TIF
